# Supplementary material for: Characterization of Disinfection By-Products Originating from Residual Chlorine-Based Disinfectants in Drinking Water Sources
Source: Toxics. 2024 Nov 9;12(11):808. doi: 10.3390/toxics12110808 (PMC11598810; doi:10.3390/toxics12110808)
Supplement: Supplementary file 1 [file toxics-12-00808-s001.zip]

Archive with 1 entries (1 files):
- toxics-3271126-supplementary.pdf
